# Supplementary material for: Plasma Modification of Biomass-Based Starfish Catalysts for Efficient Biodiesel Synthesis
Source: Nanomaterials (Basel). 2024 Aug 4;14(15):1313. doi: 10.3390/nano14151313 (PMC11313850; doi:10.3390/nano14151313)
Supplement: Supplementary file 1 [file nanomaterials-14-01313-s001.zip]

Archive with 1 entries (1 files):
- nanomaterials-3107740-supplementary.pdf
